# Supplementary material for: Assessment of the Relationship between the Total Occlusal Area of the Human Permanent Upper First and Second Molars and the Robusticity of the Facial Skeleton in Sex-Different Cranial Samples of Homo Sapiens: A Preliminary Study
Source: Biology (Basel). 2023 Apr 7;12(4):566. doi: 10.3390/biology12040566 (PMC10136266; doi:10.3390/biology12040566)
Supplement: Supplementary file 1 [file biology-12-00566-s001.zip]

Archive with 5 entries (5 files):
- FIGURE_S1.tif
- Supplementary_Material_TABLE S1.docx
- Supplementary_Material_TABLE S2.docx
- Supplementary_Material_TABLE S4.docx
- Sypplementary_Material_TABLE S3.docx
